# Supplementary material for: Haplogenome assembly reveals structural variation in Eucalyptus interspecific hybrids
Source: Gigascience. 2023 Aug 26;12:giad064. doi: 10.1093/gigascience/giad064 (PMC10460159; doi:10.1093/gigascience/giad064)
Supplement: giad064_Supplemental_Files [file giad064_supplemental_files.zip]

Archive with 21 entries (21 files):
- Supplementary Figure S1.png
- Supplementary Figure S10.png
- Supplementary Figure S11.png
- Supplementary Figure S12.png
- Supplementary Figure S13.png
- Supplementary Figure S14.png
- Supplementary Figure S15A.png
- Supplementary Figure S15B.png
- Supplementary Figure S16.png
- Supplementary Figure S2.png
- Supplementary Figure S3.png
- Supplementary Figure S4.png
- Supplementary Figure S5.png
- Supplementary Figure S5.svg
- Supplementary Figure S6.png
- Supplementary Figure S6.svg
- Supplementary Figure S7.png
- Supplementary Figure S8.png
- Supplementary Figure S9.png
- Supplementary information.tex
- Supplementary tables.xlsx
