# Supplementary material for: Haplogenome assembly reveals structural variation in Eucalyptus interspecific hybrids
Source: Gigascience. 2023 Aug 26;12:giad064. doi: 10.1093/gigascience/giad064 (PMC10460159; doi:10.1093/gigascience/giad064)
Supplement: giad064_Supplemental_Files [file giad064_supplemental_files.zip › Supplementary information.tex]

\textbf{Supplementary Note 1: Hap-mer based phasing completeness assessment.}
We found that separation of long-reads into haplotype bins before genome assembly resulted in splitting of the long-reads almost equally into \textit{E. urophylla} and \textit{E. grandis} haplotype bins (Supplementary Table S3). To further validate that long-reads were separated into the correct haplotype bins, and that the haplogenome assemblies contained mostly a single haplotype, we performed independent assessment of the haplotype specific k-mers contained within each haplogenome assembly and whether those correspond to the parent specific k-mers identified prior to trio-binning which was used for separation of long-reads into haplotype bins by Canu. We used Merqury v1.1 \cite{Rhie20} to further validate whether separation of long-reads into \textit{E. urophylla} and \textit{E. grandis} haplotype bins was successful. Using the parental haplogenome assemblies we could estimate the inherited hap-mers for the child (i.e. haplotype specific k-mers present in the F1 haplogenome bins) to assess how well phased the assembled haplogenome assemblies are \cite{Rhie20}. Using the parent specific hap-mers, we determined phase blocks (a consistent set of markers originating from a single haplotype) based on observed haplotype markers within the haplogenome assemblies with Merqury. We observed a block N50 and average block size of 42.45 Mb and 491.75 kb for the \textit{E. urophylla} haplogenome assembly (Supplementary Table S14). In addition, using a maximum of 100 consecutive haplotype marker switches per phase-block window of 20 kb, we showed that the \textit{E. urophylla} haplogenome assembly had a low switch error rate of 0.033\% per block (Supplementary Table S14). In comparison, the \textit{E. grandis} haplogenome assembly had a slightly larger block N50 size (43.82 Mb) and a smaller average block size (432.93 kb) with a lower switch error rate of 0.028\% (Supplementary Table S14). As some short-range switches may be missed when allowing 100 consecutive switches per 20 kb phase block, we also tested phase block continuity by setting a more stringent parameter of only allowing ten switched per 20 kb block window. This resulted in an even lower phase switch error rate (0.025\% and 0.020\% for \textit{E. urophylla} and \textit{E. grandis}, respectively), even though the phase block sizes were smaller (average block N50 of 1.65 Mb and 2.37 Mb, respectively). These results further confirm that the long reads were separated into the correct haplotype bins and that there are few switch errors within our haplogenome assemblies. 

\textit{E. urophylla} hap-mer markers found in the \textit{E. urophylla} haplogenome assembly and \textit{E. grandis} hap-mer markers found in the \textit{E. grandis} haplogenome assembly and few contaminating markers from the alternative haplogenome (Supplementary Table S14). This is reflected in the blob plot (Supplementary Figure S13), where the blob represents contigs/scaffolds, the blob size the size of the contig/scaffold, blob colour represents the parental hap-mer to which the blob belongs and how close the blob is to the x- or y-axis represents the assembly in which the hap-mer was found \cite{Rhie20}. As expected, almost all blobs are close to one of the axes, with the colours matching that of the haplogenome it belongs to (red blobs of \textit{E. urophylla} are close to the \textit{E. urophylla} haplogenome axis, and blue \textit{E. grandis} blobs are close to the \textit{E. grandis} haplogenome axis; Supplementary Figure S13). This is expected due to the high level of heterozygosity within \textit{Eucalyptus} (estimated with GenomeScope to be within a range of 1.62\% to 3.6\%, Supplementary Figure S1), which means that most k-mers in the offspring are actually parental hap-mers \cite{Rhie20}. The high heterozygosity estimates enhance haplotype separation based on trio-binning with Canu, and, together with the results from Merqury, confirms that haplotype separation was highly successful and accurate.  

Successful haplotype separation is further evidenced by Supplementary Figure S14A, where phase blocks that originate from the wrong haplogenome assembly cannot be seen when 100 and ten hap-mer marker switches are allowed per 20 kb block window. This supports that contigs likely contain markers from only one haplotype. In addition, when plotting the size of the phased blocks and contigs together, phase blocks were larger than contigs and, when plotting the size of phased blocks and scaffolds together, phase blocks were the same size as scaffolds showing good phasing performance (Supplementary Figure S14C and D) when 100 switches are allowed per 20 kb block. In comparison, when allowing only 10 switches per block, phase blocks have sizes similar to those of the contigs, indicating phase continuity within contigs. Together, these results suggest that Trio-binning with Canu was successful and have resulted in a highly phased haplogenome assembly for \textit{E. grandis} and \textit{E. urophylla}.

\textbf{Supplementary Note 2: Read and assembly alignment and validation of high peak content}
To validate that the lower assembly sizes observed in our study were not due to genomic regions that were missing due to low or no long-read sequence coverage, we aligned 150 bp PE short-read sequencing data of the \textit{E. grandis} and \textit{E. urophylla} parents, binned long-read sequencing data and our haplogenome assemblies (contigs) to the \textit{E. grandi}s v2.0 reference genome (coverage was calculated as normalized reads per kilobase per million mapped reads and visualised in bins of 100 kb, Supplementary Figure S15A). Short-read sequencing data had a mapping rate of 94.34\%, 95.07\% and 94.78\% for the \textit{E. urophylla} and \textit{E. grandis} parent as well as the F1 hybrid (Supplementary Table S1). Long-read sequencing data had a mapping rate of 99.45\% (Supplementary Table S2), showing that almost all short- and long-reads mapped to the \textit{E. grandis} v2.0 reference genome. There were no bins with zero sequence coverage, suggesting that the entire genome was sequenced, and that the smaller assembly size was not due to low or no long-read sequence coverage. We noted that there were some bins that had very high sequence coverage, and that some of these regions included mitochondrial and chloroplast sequences, which is expected as there is organellar sequence introgression into the nuclear genome of Eucalyptus \cite{Pinard19}. However, we cannot distinguish between reads mapping to introgressed regions and those that are derived from organellar genomes. Another potential cause for bins with high sequence coverage could be repeat elements within that region. To further evaluate the nature of the sequences within high coverage bins, we extracted the bin sequences from the \textit{E. grandis} v2.0 reference genome where genome coverage was above the total bin average within high coverage bins. We used the extracted sequences to identify their origin as either organellar or repetitive, by searching them against a blast database created from the mitochondrial and chloroplast genomes \cite{Pinard19}, or by performing repeat element identification with RepeatModeler and RepeatMasker as previously described in the methods and materials.

We found that organellar introgression is indeed responsible for some of the high coverage bins (Supplementary Table S15). This was expected as \cite{Pinard19} showed that there is significant introgression of organellar DNA into many regions of the nuclear genome of \textit{E. grandis}. In particular, the high coverage bin on chromosome 9 is due to organellar DNA introgression in \textit{E. grandis} and \textit{E. urophylla} (Supplementary Table S15 and Supplementary Figure S16), however whether their origin is ancestral or shared still needs to be explored. This is as expected as \cite{Pinard19} also found multiple introgression events in chromosome 9. Although introgression of organellar DNA explains some of the high coverage bins we have observed, the majority of identified high coverage bins contained repetitive elements, many of which are rRNA elements from the rnd-2 repeat class (Supplementary Table S15 and Supplementary Figure S16). There were also only two repeat family classes on a single chromosome (Supplementary Table S15 and Supplementary Figure S16). In conclusion, bins with high coverage are mostly the result of the high number of repeat elements found within then, with the exception of chromosome 9, which is due to organellar introgression.  
