# Supplementary material for: Haplogenome assembly reveals structural variation in Eucalyptus interspecific hybrids
Source: Gigascience. 2023 Aug 26;12:giad064. doi: 10.1093/gigascience/giad064 (PMC10460159; doi:10.1093/gigascience/giad064)
Supplement: giad064_Supplemental_Files [file giad064_supplemental_files.zip › Supplementary tables.xlsx]

## Sheet: Supplementary Table S1
Supplementary Table S1. Illumina sequencing results. Raw read statistics are given followed by the mapping rate of reads to the main scaffolds of the E. grandis v2.0 reference genome [20] as well as the E. grandis mitochondrial and plastid genomes [76] after read contaminants have been removed. The total amount of sequencing data generated is given in gigabases (Gb).
Sample ID	Total bases (Gb)	Total reads	Q20 (%)	Q30 (%)	Mapping ratea (%)	Properly pairedb (%)
E. urophylla parent	127.5	884340104	97.097	92.515	94.34	82.61
E. grandis parent	141.6	937939296	96.357	90.786	95.07	86.55
F1 hybrid	116.1	769097570	97.361	93.182	94.78	84.16
a Mapping rate of Illumina short reads with contaminates removed to the E. grandis v2.0 main scaffolds along with the mitochondrial and plastid reference genomes.
b Mapping rate of Illumina short reads with contaminates removed to E. grandis v2.0 main scaffolds along with the mitochondrial and plastid reference genomes that are properly paired reads.

## Sheet: Supplementary Table S2
Supplementary Table S2. Nanopore sequencing results for the F1 hybrid individual. kb – kilobase, Gb – gigabase, Q7 – quality score of seven.
Sequencing run	Number of reads	Total bases (Gb)	Number reads > Q7a	Total bases > Q7 (Gb)b	Longest read > Q7 (kb)	Read N50 (kb)
MinION run 1	2169269	11.18	1,645,369 (75.85%)	9.30 (83.18%)	182.95	18.96
MinION run 2	429264	2.55	364,541 (84.92%)	2.28 (89.41%)	304.89	23.86
PromethION	3290284	61.59	2,875,796 (87.40%)	56.57 (91.85%)	221.38	28.00
Totalc	5888817	75.32	4,885,706 (82.97%)	68.15 (90.48%)	304.89
a Percentage of reads passing QC are shown in brackets.
b Percentage bases passing QC are shown in brackets.
c 99.45% of basecalled reads mapped to the E. grandis v2.0 main scaffolds along with the mitochondrial and plastid reference genomes, with 99.94% mapping of the E. urophylla read bin and 99.93% of the E. grandis read bin.

## Sheet: Supplementary Table S3
Supplementary Table S3. Summary statistics for long-read binning using the parental short reads.
Bin	Readsa	L50	N50 (bp)	Max read length	Sum	Percentage of total	Mapping rateb	Properly pairedc	Mapping rated	Properly pairede
E. grandis	1999561	465.851	27.604	262.889	35.11 Gb	0.518	0.9873	0.9379	0.9811	0.8503
E. urophylla	1877139	433.849	27.548	304.871	32.66 Gb	0.4818	0.991	0.9291	0.9767	0.8485
Unknown	6.693	2.553	1.385	7.631	9.59 Mb	0.00014	NA	NA	NA	NA
Total	3883393				67.78 Gb
a Only reads greater than 500 base pairs were considered.
b Mapping rate of corresponding parental species Illumina short reads to haplogenome assembly.
c Mapping rate of parental species Illumina short reads to haplogenome assembly that are properly paired reads.
d Mapping rate of alternative parental species Illumina short reads to haplogenome assembly.
e Mapping rate of alternative parental species Illumina short reads to haplogenome assembly that are properly paired reads.

## Sheet: Supplementary Table S4
Supplementary Table S4. Summary statistics of placed and unplaced contigs after scaffolding with ALLMAPS for the E. urophylla and E. grandis haplogenomes respectively. # indicates number
Assembly	Unplaced E. urophylla	Placed E. urophylla	Unplaced E. grandis	Placed E. grandis
# contigs (>= 0 bp)	1067	11	1268	11
# contigs (>= 1000 bp)	1067	11	1268	11
# contigs (>= 5000 bp)	796	11	968	11
# contigs (>= 10000 bp)	519	11	599	11
# contigs (>= 25000 bp)	308	11	325	11
# contigs (>= 50000 bp)	204	11	217	11
Total length (>= 0 bp)	63374165	481166251	67775781	498977947
Total length (>= 1000 bp)	63374165	481166251	67775781	498977947
Total length (>= 5000 bp)	62333808	481166251	66626180	498977947
Total length (>= 10000 bp)	60386045	481166251	64045556	498977947
Total length (>= 25000 bp)	57251799	481166251	59766617	498977947
Total length (>= 50000 bp)	53663936	481166251	55918898	498977947
# contigs	1067	11	1268	11
Largest contig	2720265	60186531	2440300	63773828
Total length	63374165	481166251	67775781	498977947
GC (%)	39.5	39	39.52	39
N50 (bp)	324500	45562418	324100	44251077
N75 (bp)	118300	40242915	96704	40936616
L50	46	5	53	5
L75	127	8	141	8
# N's per 100 kbp	0.78	7.3	1.64	6.31

## Sheet: Supplementary Table S5
Supplementary Table S5. Repeat element content of assembled haplogenomes.
	E. grandis			E. urophylla
Repeat element type	Number of elements	Length occupied (bp)	Percentage of sequence	Number of elements	Length occupied (bp)	Percentage of sequence
SINEs	1898	573397	0.001	1850	604955	0.0011
ALUs	0	0	0	0	0	0
MIRs	163	22957	0	144	21138	0
LINEs	17799	16126661	0.0285	16914	15186973	0.0279
LINE1	12470	14349121	0.0253	11657	13377778	0.0246
LINE2	2191	452919	0.0008	2133	458588	0.0008
L3/CR1	598	282979	0.0005	687	437955	0.0008
LTR elements	112614	121835381	0.215	107567	114678058	0.2106
Copia	49052	63611120	0.1122	50211	60933157	0.1119
ERVL	0	0	0	0	0	0
ERVL-MaLRs	0	0	0	0	0	0
ERV_classI	910	823749	0.0015	860	760999	0.0014
ERV_classII	80	39039	0.0001	92	46510	0.0001
Gypsy	53279	48048325	0.0848	52949	47834699	0.0878
DNA elements	101418	33813982	0.0597	98074	33335491	0.0612
hAT-Charlie	1630	440706	0.0008	1564	422328	0.0008
TcMar-Tigger	0	0	0	0	0	0
Unclassified	281973	96109077	0.1696	267902	90086398	0.1654
Total interspersed repeats		268458498	0.4737		253891875	0.4662
Small RNA	2042	953359	0.0017	2	1088940	0.002
Satellites	1162	821255	0.0014	1142	777368	0.0014
Simple repeats	9016	6982108	0.0123	8685	6561653	0.012
Low complexity	0	0	0	0	0	0
Total	545964	562085188	0.4906	11827	262319836	0.4834

## Sheet: Supplementary Table S6
Supplementary Table S6. Haplogenome annotation statistics.
	E. grandis	E. urophylla
Structural annotation with gFACs
Number of genes	39849	37942
Number of monoexonic genes	5848	5829
Number of multiexonic genes	34001	32113
Number of positive strand genes	19737	19003
Monoexonic	2865	2928
Multiexonic	16872	16075
Number of negative strand genes	20112	18939
Monoexonic	2983	2901
Multiexonic	17129	16038
Average overall gene size	3060	3032
Median overall gene size	2212	2181
Average overall CDS size	1134	1141
Median overall CDS size	918	927
Average overall exon size	229	234
Median overall exon size	128	132
Average size of monoexonic genes	1035	1042
Median size of monoexonic genes	813	831
Largest monoexonic gene	6507	5925
Smallest monoexonic gene	201	201
Average size of multiexonic genes	3408	3394
Median size of multiexonic genes	2595	2585
Largest multiexonic gene	55063	54663
Smallest multiexonic gene	117	169
Average size of multiexonic CDS	1151	1159
Median size of multiexonic CDS	933	945
Largest multiexonic CDS	16314	18513
Smallest multiexonic CDS	24	93
Average size of multiexonic exons	204	208
Median size of multiexonic exons	124	128
Average size of multiexonic introns	487	487
Median size of multiexonic introns	216	215
Average number of exons per multiexonic gene	6	6
Median number of exons per multiexonic gene	4	4
Largest multiexonic exon	7890	7890
Smallest multiexonic exon	6	6
Most exons in one gene	79	79
Average number of introns per multiexonic gene	5	5
Median number of introns per multiexonic gene	3	3
Largest intron	24388	19808
Smallest intron	52	42
Functional annotation with EnTap
Total Sequences	39849	37942
Similarity Search
Total unique sequences with an alignment	31120	29742
Total unique sequences without an alignment	8729	8200
Gene Families
Total unique sequences with family assignment	35006	33439
Total unique sequences without family assignment	4843	4503
Total unique sequences with at least one GO term	29495	28183
Total unique sequences with at least one pathway (KEGG) assignment	7985	7763
Totals
Total unique sequences annotated (similarity search alignments only)	566	476
Total unique sequences annotated (gene family assignment only)	4452	4173
Total unique sequences annotated (gene family and/or similarity search)	35572	33915
Total unique sequences unannotated (gene family and/or similarity search)	4277	4027

## Sheet: Supplementary Table S7
Supplementary Table S7. Number and total length of syntenic and rearranged regions in the E. grandis and E. urophylla haplogenomes. Regions are shown between the E. grandis v2.0 reference genome and the E. grandis haplogenome as well as the E. grandis haplogenome and the E. urophylla haplogenome. Rearrangements were called with SyRI (Synteny and rearrangement identifier) with a minimum 100 bp siz…
E. grandis v2.0 (reference) vs E. grandis haplogenome (query)
Variation typea	SYN	INV	TRANS	DUP (v2.0)	DUP (E. grandis)	Not aligned (v2.0)	Not aligned (E. grandis)
Count	13463	167	9290	29596	17519	28761	18904
Length (v2.0)	317981657	57482207	75974491	141439740	-	111692400	-
Length (E. grandis)	317513455	45151373	75544141	-	50831969	-	41963576
E. grandis haplogenome (reference) vs E. urophylla haplogenome (query)
Variation type	SYN	INV	TRANS	DUP (E. grandis)	DUP (E. urophylla)	Not aligned (E. grandis)	Not aligned (E. urophylla)
Count	15236	189	10526	21149	16865	24700	22770
Length (E. grandis)	256747807	54233806	89269151	159115873	-	72234120	-
Length (E. urophylla)	256876296	55605620	88801518	-	55495066	-	62322133
E. urophylla haplogenome (reference) vs E. grandis haplogenome (query)
Variation type	SYN	INV	TRANS	DUP (E. urophylla)	DUP (E. grandis)	Not aligned (E. urophylla)	Not aligned (E. grandis)
Count	15245	187	10502	19302	18916	22849	24754
Length (E. urophylla)	256751376	55557398	86591743	145450405	-	62437935	-
Length (E. grandis)	256583791	54570060	86799621	-	63010166	-	72125631
a SYN: syntenic region, INV: inversion, TRANS: translocation, DUP: duplication in the genome indicated in brackets, where v2.0 is the E. grandis v2.0 reference genome, E. grandis the E. grandis haplogenome and E. urophylla the E. urophylla haplogenome, Not aligned: unaligned regions in E. grandis or E. urophylla (query) haplogenome.

## Sheet: Supplementary Table S8
Supplementary Table S8. Number and total length of local sequence variation in syntenic and rearranged region in the E. grandis and E. urophylla haplogenomes. Local sequence variants were called with SyRI using the E. grandis v2.0, E. grandis and E. urophylla haplogenome as the reference genome respectively. Only the eleven scaffolded chromosomes were compared for local sequence variant identific…
E. grandis v2.0 (reference) vs E. grandis haplogenome (query)
Variation type	SNPs	Insertions	Deletions	Copygains	Copylosses	Highly diverged	Tandem repeats	Total
Count	6,373,115	539605	578616	1759	1665	9202	321	7,504,283
Length E. grandis v2.0	6,373,115	-	5,615,561	-	10,885,284	45,970,827	685226	69,530,013
Length E. grandis	6,373,115	6,116,677	-	11,424,778	-	31,670,584	870720	56,455,874
E. grandis haplogenome (reference) vs E. urophylla haplogenome (query)
Variation type	SNPs	Insertions	Deletions	Copygains	Copylosses	Highly diverged	Tandem repeats	Total
Count	8,376,569	676636	704383	2172	2127	8018	268	9,770,173
Length E. grandis	8,376,569	-	8,412,691	-	9,689,158	38,129,322	656872	65,264,612
Length E. urophylla	8,376,569	7,629,721	-	9,578,692	-	40,181,747	680693	66,447,422
E. urophylla haplogenome (reference) vs E. grandis haplogenome (query)
Variation type	SNPs	Insertions	Deletions	Copygains	Copylosses	Highly diverged	Tandem repeats	Total
Count	8,350,925	694782	681344	2128	2135	7931	269	9,739,514
Length E. urophylla	8,350,925	-	7,603,918	-	9,326,217	39,641,637	680104	65,602,801
Length E. grandis	8350925	8043419	-	9884667	-	37649655	653045	64581711

## Sheet: Supplementary Table S9
Supplementary Table S9. Inversions larger than 50 kb between the E. grandis and E. urophylla haplogenomes.
E, grandis haplogenome				E, urophylla haplogenome
Chr	Start	End	Reference length	Chr	Start	End	Query length
Chr01	23388498	23774716	386218	Chr01	27866247	28333853	467606
Chr01	29088860	29535584	446724	Chr01	33200026	33802257	602231
Chr01	38325932	38988219	662287	Chr01	43142878	43537862	394984
Chr01	38989424	39795647	806223	Chr01	43575027	44294133	719106
Chr02	10256034	11495357	1239323	Chr02	12449219	13806880	1357661
Chr02	16268629	18735729	2467100	Chr02	16317615	19174190	2856575
Chr02	21273193	21613433	340240	Chr02	21133426	21629094	495668
Chr02	21614540	21866290	251750	Chr02	22058000	22319351	261351
Chr02	24530674	24753625	222951	Chr02	23723944	23839960	116016
Chr02	34946307	35416437	470130	Chr02	33832261	34243757	411496
Chr02	7710307	8128604	418297	Chr02	8216904	8593150	376246
Chr02	9120701	9141333	20632	Chr02	9309778	9532539	222761
Chr02	9543813	10251800	707987	Chr02	10024991	11058528	1033537
Chr03	17924896	18361694	436798	Chr03	12844626	13544499	699873
Chr03	22750923	23075176	324253	Chr03	17872261	18383259	510998
Chr03	24894740	25020737	125997	Chr03	19732494	19842712	110218
Chr03	26582840	26695689	112849	Chr03	22211437	22302731	91294
Chr03	29450360	29499020	48660	Chr03	25057971	25153753	95782
Chr03	31007465	33222991	2215526	Chr03	27113759	29387690	2273931
Chr03	42077277	42865022	787745	Chr03	39421192	40598627	1177435
Chr03	52056591	52768850	712259	Chr03	46996755	47400472	403717
Chr04	10204799	10608432	403633	Chr04	9959942	10372400	412458
Chr04	14353739	15314090	960351	Chr04	13693800	13989776	295976
Chr04	18680518	19330061	649543	Chr04	18130979	18386712	255733
Chr04	19856681	19916877	60196	Chr04	18916777	18948259	31482
Chr04	24074346	25225372	1151026	Chr04	23089700	24877693	1787993
Chr04	285506	1781371	1495865	Chr04	8	1997000	1996992
Chr04	5839102	7451977	1612875	Chr04	6099540	7272200	1172660
Chr05	1139	191613	190474	Chr05	1	199651	199650
Chr05	13767410	14264679	497269	Chr05	12544177	13230121	685944
Chr05	18731556	18772986	41430	Chr05	17841218	18037838	196620
Chr05	23214319	23331219	116900	Chr05	20525113	20682115	157002
Chr05	26312453	26639176	326723	Chr05	23326012	23619675	293663
Chr05	39764872	40079538	314666	Chr05	31002806	31460527	457721
Chr05	3977112	4219061	241949	Chr05	3704167	3953788	249621
Chr05	40147672	40620311	472639	Chr05	31467622	32031945	564323
Chr05	40664102	41683031	1018929	Chr05	32044329	32499398	455069
Chr05	41852810	42212844	360034	Chr05	32508317	32842567	334250
Chr05	42231666	42497444	265778	Chr05	33225046	33730213	505167
Chr05	45116621	45471128	354507	Chr05	36775424	37162018	386594
Chr05	4790253	5284213	493960	Chr05	4587258	5054184	466926
Chr05	6762823	7811079	1048256	Chr05	6186655	7075904	889249
Chr06	1422135	2104051	681916	Chr06	1501336	2307495	806159
Chr06	17562	116068	98506	Chr06	1000	105034	105033
Chr06	18585323	19047661	462338	Chr06	17287053	17586309	299256
Chr06	21901981	22015039	113058	Chr06	17587701	17694441	106,74
Chr06	37843975	37953970	109995	Chr06	36451444	36543431	91987
Chr06	4348505	5014910	666405	Chr06	4809501	5634648	825147
Chr06	46380498	46880027	499529	Chr06	42887607	43469053	581446
Chr06	49293183	49600931	307748	Chr06	46607955	46889702	281747
Chr06	5790165	6245897	455732	Chr06	6531092	6952534	421442
Chr06	6276170	6681490	405320	Chr06	6952991	7550358	597367
Chr07	10195846	11089184	893338	Chr07	8134852	8493558	358706
Chr07	11303891	12661932	1358041	Chr07	8550716	13463227	4912511
Chr07	13073	685800	672727	Chr07	53539	498307	444768
Chr07	15398973	15469228	70255	Chr07	14007680	14077253	69573
Chr07	15548182	15826775	278593	Chr07	14078345	14337355	259010
Chr07	17183241	17610391	427150	Chr07	15818970	16167843	348873
Chr07	18528803	18920067	391264	Chr07	16770493	17235509	465016
Chr07	20211368	22642279	2430911	Chr07	19458012	21757921	2299909
Chr07	23468568	23626990	158422	Chr07	21768463	21937670	169207
Chr07	24191002	24827475	636473	Chr07	23584113	24382712	798599
Chr07	31325104	31831058	505954	Chr07	31095389	31656188	560799
Chr07	3157850	4559613	1401763	Chr07	2510914	2920972	410058
Chr08	12725330	12863580	138250	Chr08	11688255	11819476	131221
Chr08	16700735	17318973	618238	Chr08	14631661	15206380	574719
Chr08	19875397	21709986	1834589	Chr08	18154032	21017051	2863019
Chr08	2510912	3087516	576604	Chr08	2492921	2934491	441570
Chr08	27297239	28670928	1373689	Chr08	26916592	28009638	1093046
Chr08	29225629	29316542	90913	Chr08	28143627	28201928	58301
Chr08	3501184	5038276	1537092	Chr08	3372176	4298000	925824
Chr08	419214	1055841	636627	Chr08	407448	877416	469968
Chr08	45309936	45408786	98850	Chr08	42198433	42388897	190464
Chr08	45522689	46091114	568425	Chr08	42436168	42559996	123828
Chr08	63156082	63769512	613430	Chr08	59525804	60126627	600823
Chr09	13376823	13702567	325744	Chr09	12998893	13338127	339234
Chr09	2707324	3062759	355435	Chr09	3777976	4028769	250793
Chr09	27619973	27697783	77810	Chr09	26834362	26876310	41948
Chr09	3101186	3530067	428881	Chr09	4029319	4440544	411225
Chr09	6826654	8005141	1178487	Chr09	7719031	8059633	340602
Chr10	233352	527104	293752	Chr10	20102	323104	303002
Chr10	24242636	24889751	647115	Chr10	27630162	28354048	723886
Chr10	26475377	26532239	56862	Chr10	29859221	29888792	29571
Chr10	26902198	26970937	68739	Chr10	30235379	30306797	71418
Chr10	34082797	34441174	358377	Chr10	38683430	39016229	332799
Chr10	35068172	35243214	175042	Chr10	39806630	39909104	102474
Chr11	11262172	11396228	134056	Chr11	11417392	11457497	40105
Chr11	13155091	13298496	143405	Chr11	12829340	13017471	188131
Chr11	1408650	1977286	568636	Chr11	1848260	2259527	411267
Chr11	20764115	20973486	209371	Chr11	19775853	20065496	289643
Chr11	25701549	26104207	402658	Chr11	21898345	22199580	301235
Chr11	31583111	32300126	717015	Chr11	27699796	28409715	709919
Chr11	35437224	35496143	58919	Chr11	31711764	31775563	63799
Chr11	5589851	6679990	1090139	Chr11	5522667	6499452	976785

## Sheet: Supplementary Table S10
Supplementary Table S10. Translocations between the E. grandis and E. urophylla haplogenomes that are larger than 50 kb.
E. grandis haplogenome				E. urophylla haplogenome
Chr	Start	End	Reference length	Chr	Start	End	Query length
Chr01	2,749,813	2,819,595	69782	Chr01	1,917,560	1,987,365	69805
Chr02	8,220,591	8,275,256	54665	Chr02	23,641,937	23,696,439	54502
Chr04	12,396,028	12,452,029	56001	Chr04	12,703,390	12,759,400	56010
Chr06	20,361,544	20,482,641	121097	Chr06	21,352,697	21,473,569	120872
Chr06	20,682,722	20,765,954	83232	Chr06	21,659,542	21,742,402	82860
Chr07	43,614,628	43,679,697	65069	Chr10	7,513,443	7,578,449	65006
Chr07	43,753,217	43,808,068	54851	Chr10	7,644,800	7,699,782	54982
Chr07	43,934,853	44,028,924	94071	Chr10	7,818,126	7,912,179	94053
Chr07	44,029,147	44,090,096	60949	Chr10	7,912,179	7,972,966	60787
Chr08	28,793,518	28,854,941	61423	Chr08	26,691,561	26,752,939	61378
Chr08	28,960,832	29,054,796	93964	Chr08	26,841,892	26,935,863	93971
Chr09	8,771,435	8,829,203	57768	Chr06	45,043,500	45,101,519	58019
Chr09	8,837,050	8,896,455	59405	Chr06	45,101,515	45,160,936	59421
Chr10	7,148,524	7,214,985	66461	Chr10	6,545,748	6,612,181	66433
Chr11	23,115,517	23,174,363	58846	Chr02	37,900,157	37,958,643	58486
Chr11	24,151,203	24,203,956	52753	Chr02	39,003,539	39,056,219	52680
Chr11	24,238,142	24,290,314	52172	Chr02	39,079,522	39,131,773	52251
Chr11	24,387,150	24,509,566	122416	Chr02	39,238,929	39,361,120	122191
Chr11	24,591,384	24,648,523	57139	Chr02	39,436,979	39,493,981	57002
Chr11	24,855,007	24,924,836	69829	Chr02	39,719,434	39,789,354	69920
Chr11	24,936,151	25,001,436	65285	Chr02	39,800,932	39,866,164	65232
Chr11	25,001,695	25,072,755	71060	Chr02	39,866,476	39,937,490	71014
Chr11	25,123,131	25,186,141	63010	Chr02	39,980,961	40,044,235	63274
Chr11	25,240,856	25,293,593	52737	Chr02	40,102,319	40,155,043	52724

[truncated: 5 more sheets: Supplementary Table S11, Supplementary Table S12, Supplementary Table S13, Supplementary Table S14, Supplementary Table S15]
